# Supplementary material for: Non‐genetic and genetic rewiring underlie adaptation to hypomorphic alleles of an essential gene
Source: EMBO J. 2021 Sep 15;40(21):e107839. doi: 10.15252/embj.2021107839 (PMC8561638; doi:10.15252/embj.2021107839)
Supplement: Supplementary file 3 — Source Data for Appendix [file EMBJ-40-e107839-s005.zip]

Archive with 7 entries (4 files):
- source_data_Appendix/
- source_data_Appendix/source_data_appendix2C.pdf
- source_data_Appendix/source_data_Appendix_Fig6.pdf
- __MACOSX/
- __MACOSX/source_data_Appendix/
- __MACOSX/source_data_Appendix/._source_data_appendix2C.pdf
- __MACOSX/source_data_Appendix/._source_data_Appendix_Fig6.pdf
