# Supplementary material for: Non‐genetic and genetic rewiring underlie adaptation to hypomorphic alleles of an essential gene
Source: EMBO J. 2021 Sep 15;40(21):e107839. doi: 10.15252/embj.2021107839 (PMC8561638; doi:10.15252/embj.2021107839)
Supplement: Supplementary file 4 — Source Data for Figure 2 [file EMBJ-40-e107839-s002.zip]

Archive with 3 entries (2 files):
- source_data_fig2E.pdf
- __MACOSX/
- __MACOSX/._source_data_fig2E.pdf
